# Supplementary material for: SigProfilerMatrixGenerator: a tool for visualizing and exploring patterns of small mutational events
Source: BMC Genomics. 2019 Aug 30;20:685. doi: 10.1186/s12864-019-6041-2 (PMC6717374; doi:10.1186/s12864-019-6041-2)
Supplement: Supplementary file 1 — Table S1. (DBS classification): Double Base Substitutions are classified into 78 mutational channels. The complete list of possible DBS is bulky, therefore, previous studies use the maximum pyrimidine context to collapse the number of possible mutation types. (XLSX 11 kb) [file 12864_2019_6041_MOESM1_ESM.xlsx]

## Sheet: Dinuc classification
Reproduced with permission from Alexandrov et al., doi:10.1101/322859
Original	Rev Comp	Maximum Pyramidine Context
AA>CC	TT>GG	TT>GG
AA>CG	TT>CG	TT>CG
AA>CT	TT>AG	TT>AG
AA>GC	TT>GC	TT>GC
AA>GG	TT>CC	TT>CC
AA>GT	TT>AC	TT>AC		Original mutation same as Rev Comp mutation
AA>TC	TT>GA	TT>GA
AA>TG	TT>CA	TT>CA
AA>TT	TT>AA	TT>AA
AC>CA	GT>TG	AC>CA
AC>CG	GT>CG	AC>CG
AC>CT	GT>AG	AC>CT
AC>GA	GT>TC	AC>GA
AC>GG	GT>CC	AC>GG
AC>GT	GT>AC	AC>GT
AC>TA	GT>TA	AC>TA
AC>TG	GT>CA	AC>TG
AC>TT	GT>AA	AC>TT
AG>CA	CT>TG	CT>TG
AG>CC	CT>GG	CT>GG
AG>CT	CT>AG	CT>AG
AG>GA	CT>TC	CT>TC
AG>GC	CT>GC	CT>GC
AG>GT	CT>AC	CT>AC
AG>TA	CT>TA	CT>TA
AG>TC	CT>GA	CT>GA
AG>TT	CT>AA	CT>AA
AT>CA	AT>TG	AT>CA
AT>CC	AT>GG	AT>CC
AT>CG	AT>CG	AT>CG
AT>GA	AT>TC	AT>GA
AT>GC	AT>GC	AT>GC
AT>TA	AT>TA	AT>TA
CA>AC	TG>GT	TG>GT
CA>AG	TG>CT	TG>CT
CA>AT	TG>AT	TG>AT
CA>GC	TG>GC	TG>GC
CA>GG	TG>CC	TG>CC
CA>GT	TG>AC	TG>AC
CA>TC	TG>GA	TG>GA
CA>TG	TG>CA	TG>CA
CA>TT	TG>AA	TG>AA
CC>AA	GG>TT	CC>AA
CC>AG	GG>CT	CC>AG
CC>AT	GG>AT	CC>AT
CC>GA	GG>TC	CC>GA
CC>GG	GG>CC	CC>GG
CC>GT	GG>AC	CC>GT
CC>TA	GG>TA	CC>TA
CC>TG	GG>CA	CC>TG
CC>TT	GG>AA	CC>TT
CG>AA	CG>TT	CG>TT
CG>AC	CG>GT	CG>GT
CG>AT	CG>AT	CG>AT
CG>GA	CG>TC	CG>TC
CG>GC	CG>GC	CG>GC
CG>TA	CG>TA	CG>TA
GA>AC	TC>GT	TC>GT
GA>AG	TC>CT	TC>CT
GA>AT	TC>AT	TC>AT
GA>CC	TC>GG	TC>GG
GA>CG	TC>CG	TC>CG
GA>CT	TC>AG	TC>AG
GA>TC	TC>GA	TC>GA
GA>TG	TC>CA	TC>CA
GA>TT	TC>AA	TC>AA
GC>AA	GC>TT	GC>AA
GC>AG	GC>CT	GC>AG
GC>AT	GC>AT	GC>AT
GC>CA	GC>TG	GC>CA
GC>CG	GC>CG	GC>CG
GC>TA	GC>TA	GC>TA
TA>AC	TA>GT	TA>GT
TA>AG	TA>CT	TA>CT
TA>AT	TA>AT	TA>AT
TA>CC	TA>GG	TA>GG
TA>CG	TA>CG	TA>CG
TA>GC	TA>GC	TA>GC
