# Supplementary material for: SigProfilerMatrixGenerator: a tool for visualizing and exploring patterns of small mutational events
Source: BMC Genomics. 2019 Aug 30;20:685. doi: 10.1186/s12864-019-6041-2 (PMC6717374; doi:10.1186/s12864-019-6041-2)
Supplement: Supplementary file 2 — Table S1. (ID classification): Small insertions and deletions are classified into 83 mutational channels. This classification considers the size of the ID and the repeat size surrounding the event. Events that are 1bp in length are classified by their pyrimidine base (C or T) and the number of repeated bases surrounding the event. Indels longer than 1bp are classified by the length of the event and the number of surrounding repeated units. (XLSX 16 kb) [file 12864_2019_6041_MOESM2_ESM.xlsx]

## Sheet: Indel classification
Reproduced with permission from Alexandrov et al., doi:10.1101/322859
Mutation class number
	1bp deletions
	Type	Base Pair	Repeat Size	Example
1	Del	T:A	1	ACCCC|T|CGCGGC (delete 1 T from a stretch of 1 Ts)
2	Del	C:G	1	ACCAA|C|TGCGGC
3	Del	T:A	2	ACCCC|T|TGCGGC (delete 1 T from a stretch of 2 Ts)
4	Del	C:G	2	ACCAA|C|CGCGGC
5	Del	T:A	3	ACCCC|T|TTGCGGC
6	Del	C:G	3	ACCAA|C|CCGCGGC
7	Del	T:A	4	ACCCC|T|TTTGCGGC
8	Del	C:G	4	ACCAA|C|CCCGCGGC
9	Del	T:A	5	ACCCC|T|TTTTGCGGC
10	Del	C:G	5	ACCAA|C|CCCCGCGGC
11	Del	T:A	6+	ACCCC|T|TTTTTGCGGC
12	Del	C:G	6+	ACCAA|C|CCCCCGCGGC
	1bp insertion
	Type	Base Pair	Repeat Size	Example
13	Ins	T:A	0	ACCCC|T|CGCGGC (insert 1 T with no neighboring Ts)
14	Ins	C:G	0	ACCAA|C|TGCGGC
15	Ins	T:A	1	ACCCC|T|TGCGGC (insert 1 T with 1 neighboring T)
16	Ins	C:G	1	ACCAA|C|CGCGGC
17	Ins	T:A	2	ACCCC|T|TTGCGGC (insert 1 T with 2 neighboring Ts)
18	Ins	C:G	2	ACCAA|C|CCGCGGC
19	Ins	T:A	3	ACCCC|T|TTTGCGGC
20	Ins	C:G	3	ACCAA|C|CCCGCGGC
21	Ins	T:A	4	ACCCC|T|TTTTGCGGC
22	Ins	C:G	4	ACCAA|C|CCCCGCGGC
23	Ins	T:A	5+	ACCCC|T|TTTTTGCGGC
24	Ins	C:G	5+	ACCAA|C|CCCCCGCGGC
	>=2bp deletions
	Type	Deletion size	Repeat Size	Example
25	Del	2bp	1	ACCAA|TC|AAGCGGC (delete a single 2-bp sequence with no microhomology)
26	Del	2bp	2	ACCCC|TC|TCGCGGC (delete a single 2-bp sequence from repeat of 2 2-bp units)
27	Del	2bp	3	ACCCC|TC|TCTCGCGGC
28	Del	2bp	4	ACCCC|TC|TCTCTCGCGGC
29	Del	2bp	5	ACCCC|TC|TCTCTCTCGCGGC
30	Del	2bp	6+	ACCCC|TC|TCTCTCTCTCGCGGC
31	Del	3bp	1	ACCAAA|TTC|AAAGCGGC
32	Del	3bp	2	ACCAAA|TTC|TTCAAAGCGGC
33	Del	3bp	3	ACCAAA|TTC|TTCTTCAAAGCGGC
34	Del	3bp	4	ACCAAA|TTC|TTCTTCTTCAAAGCGGC
35	Del	3bp	5	ACCAAA|TTC|TTCTTCTTCTTCAAAGCGGC
36	Del	3bp	6+	ACCAAA|TTC|TTCTTCTTCTTCTTCAAAGCGGC
37	Del	4bp	1	ACCAAAA|TCTC|AAAAGCGGC
38	Del	4bp	2	ACCAAAA|TCTC|TCTCAAAAGCGGC
39	Del	4bp	3	ACCAAAA|TCTC|TCTCTCTCAAAAGCGGC
40	Del	4bp	4	ACCAAAA|TCTC|TCTCTCTCTCTCAAAAGCGGC
41	Del	4bp	5	ACCAAAA|TCTC|TCTCTCTCTCTCTCTCAAAAGCGGC
42	Del	4bp	6+	ACCAAAA|TCTC|TCTCTCTCTCTCTCTCTCTCAAAAGCGGC
43	Del	5+bp	1	ACCAAAAA|TCATC|AAAAAGCGGC
44	Del	5+bp	2	ACCAAAAA|TCATC|TCATCAAAAAGCGGC
45	Del	5+bp	3	ACCAAAAA|TCATC|TCATTCATCAAAAAGCGGC
46	Del	5+bp	4	ACCAAAAA|TCATC|TCATTCATTCATCAAAAAGCGGC
47	Del	5+bp	5	ACCAAAAA|TCATC|TCATTCATTCATTCATCAAAAAGCGGC
48	Del	5+bp	6+	ACCAAAAA|TCATC|TCATTCATTCATTCATTCATCAAAAAGCGGC
	>=2bp insertions
	Type	Deletion size	Repeat Size	Example
49	Ins	2bp	0	ACCAA|TC|AAGCGGC
50	Ins	2bp	1	ACCCC|TC|TCGCGGC
51	Ins	2bp	2	ACCCC|TC|TCTCGCGGC
52	Ins	2bp	3	ACCCC|TC|TCTCTCGCGGC
53	Ins	2bp	4	ACCCC|TC|TCTCTCTCGCGGC
54	Ins	2bp	5+	ACCCC|TC|TCTCTCTCTCGCGGC
55	Ins	3bp	0	ACCAAA|TTC|AAAGCGGC
56	Ins	3bp	1	ACCAAA|TTC|TTCAAAGCGGC
57	Ins	3bp	2	ACCAAA|TTC|TTCTTCAAAGCGGC
58	Ins	3bp	3	ACCAAA|TTC|TTCTTCTTCAAAGCGGC
59	Ins	3bp	4	ACCAAA|TTC|TTCTTCTTCTTCAAAGCGGC
60	Ins	3bp	5+	ACCAAA|TTC|TTCTTCTTCTTCTTCAAAGCGGC
61	Ins	4bp	0	ACCAAAA|TCTC|AAAAGCGGC
62	Ins	4bp	1	ACCAAAA|TCTC|TCTCAAAAGCGGC
63	Ins	4bp	2	ACCAAAA|TCTC|TCTCTCTCAAAAGCGGC
64	Ins	4bp	3	ACCAAAA|TCTC|TCTCTCTCTCTCAAAAGCGGC
65	Ins	4bp	4	ACCAAAA|TCTC|TCTCTCTCTCTCTCTCAAAAGCGGC
66	Ins	4bp	5+	ACCAAAA|TCTC|TCTCTCTCTCTCTCTCTCTCAAAAGCGGC
67	Ins	5+bp	0	ACCAAAAA|TCATC|AAAAAGCGGC
68	Ins	5+bp	1	ACCAAAAA|TCATC|TCATCAAAAAGCGGC
69	Ins	5+bp	2	ACCAAAAA|TCATC|TCATTCATCAAAAAGCGGC
70	Ins	5+bp	3	ACCAAAAA|TCATC|TCATTCATTCATCAAAAAGCGGC
71	Ins	5+bp	4	ACCAAAAA|TCATC|TCATTCATTCATTCATCAAAAAGCGGC
72	Ins	5+bp	5+	ACCAAAAA|TCATC|TCATTCATTCATTCATTCATCAAAAAGCGGC
	>=2bp deletions at micro-homologies
	Type	Deletion size	Homology Size	Example
73	Del	2bp	1bp	ACCAA|TC|TAGCGGC or ACAAC|TC|AAGCGGC
74	Del	3bp	1bp	ACCCA|TTC|TAGCGGC or ACCCC|TTC|AAGCGGC
75	Del	3bp	2bp	ACCCA|TTC|TTAGCGGC or ACCCTC|TTC|AAGCGGC
76	Del	4bp	1bp	ACCCA|TATC|TTAGCGGC or ACCCAC|TATC|AAGCGGC
77	Del	4bp	2bp	ACCCA|TATC|TAAGCGGC or ACCCGTC|TATC|AAGCGGC
78	Del	4bp	3bp	ACCCA|TATC|TATAGCGGC or ACCCATC|TATC|AAGCGGC
79	Del	5+bp	1bp	ACCCA|TAGTC|TTAGCGGC or ACCCAC|TAGTC|AAGCGGC
80	Del	5+bp	2bp	ACCCA|TAGTC|TAAGCGGC or ACCCCTC|TAGTC|AAGCGGC
81	Del	5+bp	3bp	ACCCA|TAGTC|TAGAGCGGC or ACCCGTC|TAGTC|AAGCGGC
82	Del	5+bp	4bp	ACCCA|TAGTC|TAGTAGCGGC or ACCCAGTC|TAGTC|AAGCGGC
83	Del	5+bp	5+bp	ACCCA|TAGCCTC|TAGCCTAGCGGC or ACCCAGCCTC|TAGCCTC|AAGCGGC
